# Supplementary material for: HER2-Specific Peptide (LTVSPWY) and Antibody (Herceptin) Targeted Core Cross-Linked Micelles for Breast Cancer: A Comparative Study
Source: Pharmaceutics. 2023 Feb 22;15(3):733. doi: 10.3390/pharmaceutics15030733 (PMC10053834; doi:10.3390/pharmaceutics15030733)
Supplement: Supplementary file 1 [file pharmaceutics-15-00733-s001.zip]

Archive with 1 entries (1 files):
- pharmaceutics-2080764-supplementary.pdf
